# Supplementary material for: Global network random walk for predicting potential human lncRNA-disease associations
Source: Sci Rep. 2017 Sep 29;7:12442. doi: 10.1038/s41598-017-12763-z (PMC5622075; doi:10.1038/s41598-017-12763-z)
Supplement: Supplementary file 2 — Table s1 [file 41598_2017_12763_MOESM2_ESM.xls]

## Sheet: Sheet1
Number	lncRNA name	disease name in the LncRNADisease database	Mesh descriptors of the diseases
1	ASFMR1	fragile X syndrome	Fragile X Syndrome
2	ATP6V1G2-DDX39B	dilated cardiomyopathy	Cardiomyopathy, Dilated
3	ATP6V1G2-DDX39B	HCV	Hepatitis C
4	BACE1-AS	Alzheimer disease	Alzheimer Disease
5	BCAR4	breast cancer	Breast Neoplasms
6	BCYRN1	aging	Aging, Premature
7	BCYRN1	Alzheimer disease	Alzheimer Disease
8	BCYRN1	breast cancer	Breast Neoplasms
9	BCYRN1	lung cancer	Lung Neoplasms
10	BCYRN1	ovarian cancer	Ovarian Neoplasms
11	BCYRN1	parotid cancer	Parotid Neoplasms
12	BCYRN1	tongue cancer	Tongue Neoplasms
13	BCYRN1	cervix cancer	Uterine Cervical Neoplasms
14	BDNF-AS1	obesity	Obesity
15	BOK-AS1	testicular cancer	Testicular Neoplasms
16	BX118339	West Syndrome	Spasms, Infantile
17	CASC2	endometrial cancer	Endometrial Neoplasms
18	CBR3-AS1	prostate cancer	Prostatic Neoplasms
19	CDKN2B-AS1	Alzheimer disease	Alzheimer Disease
20	CDKN2B-AS1	aortic aneurysm	Aortic Aneurysm
21	CDKN2B-AS1	abdominal aortic aneurysm	Aortic Aneurysm, Abdominal
22	CDKN2B-AS1	atherosclerosis	Atherosclerosis
23	CDKN2B-AS1	breast cancer	Breast Neoplasms
24	CDKN2B-AS1	basal cell carcinoma	Carcinoma, Basal Cell
25	CDKN2B-AS1	cardiovascular disease	Cardiovascular Diseases
26	CDKN2B-AS1	coronary artery disease	Coronary Artery Disease
27	CDKN2B-AS1	coronary disease	Coronary Disease
28	CDKN2B-AS1	diabetes	Diabetes Mellitus
29	CDKN2B-AS1	type 2 diabetes	Diabetes Mellitus, Type 2
30	CDKN2B-AS1	endometriosis	Endometriosis
31	CDKN2B-AS1	glaucoma	Glaucoma
32	CDKN2B-AS1	glioma	Glioma
33	CDKN2B-AS1	intracranial aneurysm	Intracranial Aneurysm
34	CDKN2B-AS1	melanoma	Melanoma
35	CDKN2B-AS1	myocardial infarction	Myocardial Infarction
36	CDKN2B-AS1	cancer	Neoplasms
37	CDKN2B-AS1	Neurofibromatosis type 1	Neurofibromatosis 1
38	CDKN2B-AS1	periodontitis	Periodontitis
39	CDKN2B-AS1	peripheral artery disease	Peripheral Arterial Disease
40	CDKN2B-AS1	acute lymphoblastic leukemia	Precursor Cell Lymphoblastic Leukemia-Lymphoma
41	CDKN2B-AS1	prostate cancer	Prostatic Neoplasms
42	CDKN2B-AS1	stroke	Stroke
43	CRNDE	colorectal neoplasia	Colorectal Neoplasms
44	DAOA-AS1	bipolar disorder	Bipolar Disorder
45	DAOA-AS1	panic disorder	Panic Disorder
46	DAOA-AS1	schizophrenia	Schizophrenia
47	DGCR5	DiGeorge syndrome	DiGeorge Syndrome
48	DGCR5	velocardiofacial syndrome	Down Syndrome
49	DISC2	autistic spectrum disorder	Autistic Disorder
50	DISC2	bipolar disorder	Bipolar Disorder
51	DISC2	depression	Depressive Disorder
52	DISC2	affective disorders	Mood Disorders
53	DISC2	schizoaffective disorder	Psychotic Disorders
54	DISC2	schizophrenia	Schizophrenia
55	DLEU1	chronic lymphocytic leukemia	Leukemia, Lymphocytic, Chronic, B-Cell
56	DLEU2	chronic lymphocytic leukemia	Leukemia, Lymphocytic, Chronic, B-Cell
57	DLEU2	lymphocytic leukemia	Leukemia, Lymphoid
58	DLEU2	lymphoma	Lymphoma
59	DLEU2	myeloma	Multiple Myeloma
60	DLG2AS	Schizophrenia	Schizophrenia
61	DNM3OS	ovarian cancer	Ovarian Neoplasms
62	DSCAM-AS1	breast cancer	Breast Neoplasms
63	EPB41L4A-AS1	cancer	Neoplasms
64	ESRG	intracranial germinoma	Brain Neoplasms
65	ESRG	embryonal carcinoma	Carcinoma, Embryonal
66	FMR4	fragile X syndrome	Fragile X Syndrome
67	GAS5	autoimmune disease	Autoimmune Diseases
68	GAS5	breast cancer	Breast Neoplasms
69	GAS5	lymphoma	Lymphoma
70	GAS5	melanoma	Melanoma
71	GAS5	prostate cancer	Prostatic Neoplasms
72	GNAS-AS1	pseudohypoparathyroidism type Ib	Pseudohypoaldosteronism
73	H19	adrenocortical carcinomas	Adrenocortical Carcinoma
74	H19	atherosclerosis	Atherosclerosis
75	H19	Wiedemann-Beckwith syndrome	Beckwith-Wiedemann Syndrome
76	H19	breast cancer	Breast Neoplasms
77	H19	hepatocellular carcinoma	Carcinoma, Hepatocellular
78	H19	colon cancer	Colonic Neoplasms
79	H19	Congenital hyperinsulinism	Congenital Hyperinsulinism
80	H19	gestational trophoblastic diseases	Gestational Trophoblastic Disease
81	H19	glioblastoma	Glioblastoma
82	H19	biparental complete hydatidiform moles	Hydatidiform Mole
83	H19	hyperhomocysteinemia	Hyperhomocysteinemia
84	H19	infertility	Infertility
85	H19	liver cancer	Liver Neoplasms
86	H19	lung cancer	Lung Neoplasms
87	H19	Marek's disease	Marek Disease
88	H19	medulloblastomas	Medulloblastoma
89	H19	melanoma	Melanoma
90	H19	melasma	Melanosis
91	H19	meningioma	Meningioma
92	H19	cancer	Neoplasms
93	H19	germ cell tumor	Neoplasms, Germ Cell and Embryonal
94	H19	neural tube defects	Neural Tube Defects
95	H19	obesity	Obesity
96	H19	ovarian cancer	Ovarian Neoplasms
97	H19	pheochromocytoma	Pheochromocytoma
98	H19	myeloproliferative polycythaemia vera	Polycythemia Vera
99	H19	pre-eclampsia	Pre-Eclampsia
100	H19	Silver-Russell syndrome	Silver-Russell Syndrome
101	H19	trophoblastic tumor	Trophoblastic Neoplasms
102	H19	bladder cancer	Urinary Bladder Neoplasms
103	H19	cervical cancer	Uterine Cervical Neoplasms
104	H19	Wilms' tumor	Wilms Tumor
105	HAR1A	Huntington's disease	Huntington Disease
106	HAR1B	Huntington's disease	Huntington Disease
107	HCP5	AIDS	Acquired Immunodeficiency Syndrome
108	HIF1A-AS1	renal cancer	Kidney Neoplasms
109	HOTAIR	breast cancer	Breast Neoplasms
110	HOTAIR	hepatocellular carcinoma	Carcinoma, Hepatocellular
111	HOTAIR	colorectal cancer	Colorectal Neoplasms
112	HOTAIR	gastrointestinal stromal tumors	Gastrointestinal Stromal Tumors
113	HOTAIR	cancer	Neoplasms
114	HTTAS	Huntington's disease	Huntington Disease
115	HULC	hepatocellular carcinoma	Carcinoma, Hepatocellular
116	IFNG-AS1	multiple sclerosis	Multiple Sclerosis
117	IGF2-AS	hepatocellular carcinoma	Carcinoma, Hepatocellular
118	IGF2-AS	type 1 diabetes	Diabetes Mellitus, Type 1
119	IGF2-AS	prostate cancer	Prostatic Neoplasms
120	IGF2-AS	Wilms' tumor	Wilms Tumor
121	IPW	Prader-Willi syndrome	Prader-Willi Syndrome
122	KCNQ1DN	aging	Aging, Premature
123	KCNQ1DN	Wilms' tumor	Wilms Tumor
124	KCNQ1OT1	Beckwith-Wiedemann syndrome	Beckwith-Wiedemann Syndrome
125	KCNQ1OT1	colorectal cancer	Colorectal Neoplasms
126	LINC00032	melanoma	Melanoma
127	LINC00162	narcolepsy	Narcolepsy
128	LINC00271	type 2 diabetes	Diabetes Mellitus, Type 2
129	LINC00271	schizophrenia	Schizophrenia
130	LSAMP-AS3	osteosarcoma	Osteosarcoma
131	LSINCT5	breast cancer	Breast Neoplasms
132	LSINCT5	ovarian cancer	Ovarian Neoplasms
133	MALAT1	hepatocellular carcinoma	Carcinoma, Hepatocellular
134	MALAT1	non-small cell lung cancer	Carcinoma, Non-Small-Cell Lung
135	MALAT1	colorectal cancer	Colorectal Neoplasms
136	MALAT1	lung cancer	Lung Neoplasms
137	MALAT1	cancer	Neoplasms
138	MALAT1	neuroblastoma	Neuroblastoma
139	MALAT1	osteosarcoma	Osteosarcoma
140	MALAT1	Endometrial stromal sarcoma	Sarcoma, Endometrial Stromal
141	MALAT1	cervical cancer	Uterine Cervical Neoplasms
142	MEG3	breast cancer	Breast Neoplasms
143	MEG3	hepatocellular carcinoma	Carcinoma, Hepatocellular
144	MEG3	colon cancer	Colonic Neoplasms
145	MEG3	type 1 diabetes	Diabetes Mellitus, Type 1
146	MEG3	glioma	Glioma
147	MEG3	heroin addiction	Heroin Dependence
148	MEG3	chronic myeloid leukemia	Leukemia, Myelogenous, Chronic, BCR-ABL Positive
149	MEG3	acute myeloid leukemia	Leukemia, Myeloid, Acute
150	MEG3	lung cancer	Lung Neoplasms
151	MEG3	meningioma	Meningioma
152	MEG3	myelodysplastic syndrome	Myelodysplastic Syndromes
153	MEG3	cancer	Neoplasms
154	MEG3	neuroblastoma	Neuroblastoma
155	MEG3	pituitary adenomas	Pituitary Neoplasms
156	MEG3	prostate cancer	Prostatic Neoplasms
157	MEG3	bladder cancer	Urinary Bladder Neoplasms
158	MESTIT1	Silver-Russell syndrome	Silver-Russell Syndrome
159	MIAT	heroin abuse	Heroin Dependence
160	MIAT	myocardial infarction	Myocardial Infarction
161	MIAT	drug abuse	Substance-Related Disorders
162	MIR100HG	myopia	Myopia
163	MIR155HG	chronic lymphocytic leukemia	Leukemia, Lymphocytic, Chronic, B-Cell
164	MIR17HG	lymphoma	Lymphoma
165	MIR17HG	cancer	Neoplasms
166	MIR31HG	breast cancer	Breast Neoplasms
167	MYCNOS	neuroblastoma	Neuroblastoma
168	NEAT1	frontotemporal lobar degeneration	Frontotemporal Lobar Degeneration
169	NRON	Down's syndrome	Down Syndrome
170	PCA3	prostate cancer	Prostatic Neoplasms
171	PCAT1	prostate cancer	Prostatic Neoplasms
172	PCGEM1	prostate cancer	Prostatic Neoplasms
173	PRINS	psoriasis	Psoriasis
174	PSORS1C3	psoriasis	Psoriasis
175	PVT1	breast cancer	Breast Neoplasms
176	PVT1	Burkitt's lymphomas	Burkitt Lymphoma
177	PVT1	cleft lip	Cleft Lip
178	PVT1	type 1 diabetes	Diabetes Mellitus, Type 1
179	PVT1	type 2 diabetes	Diabetes Mellitus, Type 2
180	PVT1	diabetic nephropathy	Diabetic Nephropathies
181	PVT1	Hodgkin's lymphoma	Hodgkin Disease
182	PVT1	lymphoma	Lymphoma
183	PVT1	cancer	Neoplasms
184	PVT1	ovarian cancer	Ovarian Neoplasms
185	PVT1	pancreatic cancer	Pancreatic Neoplasms
186	PVT1	prostate cancer	Prostatic Neoplasms
187	RMST	rhabdomyosarcoma	Rhabdomyosarcoma
188	SCAANT1	Spinocerebellar ataxia type 7	Spinocerebellar Ataxias
189	SNHG11	obesity	Obesity
190	SNHG3	Alzheimer disease	Alzheimer Disease
191	SNHG4	myelodysplastic syndrome	Myelodysplastic Syndromes
192	SNHG5	lymphoma	Lymphoma
193	SOX2-OT	Alzheimer disease	Alzheimer Disease
194	SPRY4-IT1	melanoma	Melanoma
195	TCL6	leukemia	Leukemia
196	TCL6	lymphoma	Lymphoma
197	TDRG1	testicular cancer	Testicular Neoplasms
198	TRAF3IP2-AS1	schizophrenia	Schizophrenia
199	TUG1	Huntington's disease	Huntington Disease
200	UCA1	squamous carcinoma	Carcinoma, Squamous Cell
201	UCA1	bladder cancer	Urinary Bladder Neoplasms
202	WT1-AS	acute myeloid leukemia	Leukemia, Myeloid, Acute
203	WT1-AS	Wilms' tumor	Wilms Tumor
204	XIST	breast cancer	Breast Neoplasms
205	XIST	Klinefelter's syndrome	Klinefelter Syndrome
206	XIST	testicular cancer	Testicular Neoplasms
207	Yiya	cancer	Neoplasms
208	ZFAT-AS1	autoimmune thyroid disease	Thyroiditis, Autoimmune
209	ZNFX1-AS1	breast cancer	Breast Neoplasms
210	ZNFX1-AS1	ductal carcinoma	Carcinoma, Ductal
