# Supplementary material for: Global network random walk for predicting potential human lncRNA-disease associations
Source: Sci Rep. 2017 Sep 29;7:12442. doi: 10.1038/s41598-017-12763-z (PMC5622075; doi:10.1038/s41598-017-12763-z)
Supplement: Supplementary file 3 — Table s2 [file 41598_2017_12763_MOESM3_ESM.xls]

## Sheet: Sheet1
disease name	number	1	2	3	4	5	6	7	8	9	10	11	12	13	14	15	16	17	18	19	20	21	22	23	24	25	26	27	28	29	30	31	32	33	34	35	36	37	38	39	40	41	42	43	44	45	46	47	48
Acquired Immunodeficiency Syndrome	1	1	0	0	0	0	0	0	0	0.13245	0	0	0	0	0.0358852	0	0	0	0	0	0	0	0	0	0	0	0	0	0	0	0	0.0609137	0	0	0	0	0	0	0	0	0	0	0	0	0	0.0964467	0	0.0327869	0
Adrenocortical Carcinoma	2	0	1	0	0	0	0	0	0	0	0	0	0.0456853	0.141361	0.028169	0.243243	0.333333	0.0898204	0.32381	0.0215827	0.243243	0	0	0	0.0242588	0.0277778	0	0	0	0	0.0983607	0.0497512	0.0564972	0.0298507	0.0165975	0	0.0324324	0	0	0	0.0439024	0.0491803	0	0.0561151	0.0989011	0	0	0.0802139	0
Aging, Premature	3	0	0	1	0	0	0	0	0	0	0	0	0	0	0	0	0	0	0	0	0	0	0	0	0	0	0	0	0	0	0	0	0	0	0	0	0	0	0	0	0	0	0	0	0	0	0	0	0
Alzheimer Disease	4	0	0	0	1	0	0	0	0.0506329	0	0	0.0779221	0.223404	0	0	0	0	0	0	0	0	0	0	0	0	0	0	0	0	0.0779221	0	0	0	0	0	0.0188679	0	0	0.014218	0.47619	0	0	0	0	0	0	0.0493827	0	0.373134
Aortic Aneurysm	5	0	0	0	0	1	0.780822	0.130435	0	0	0	0	0	0	0	0	0	0	0	0	0	0.0526316	0.333333	0	0	0	0	0.108434	0.166667	0	0	0	0	0	0.0285714	0	0	0	0	0	0	0	0	0	0	0	0	0	0
Aortic Aneurysm, Abdominal	6	0	0	0	0	0.780822	1	0.0909091	0	0	0	0	0	0	0	0	0	0	0	0	0	0.0410959	0.333333	0	0	0	0	0.075	0.130435	0	0	0	0	0	0.0196078	0	0	0	0	0	0	0	0	0	0	0	0	0	0
Atherosclerosis	7	0	0	0	0	0.130435	0.0909091	1	0	0	0	0	0	0	0	0	0	0	0	0	0	0.0434783	0.361702	0	0	0	0	0.394737	0.138462	0	0	0	0	0	0.0204082	0	0	0	0	0	0	0	0	0	0	0	0	0	0
Autistic Disorder	8	0	0	0	0.0506329	0	0	0	1	0	0	0.103448	0	0	0	0	0	0	0	0	0	0	0	0	0	0	0	0	0	0.103448	0	0	0	0	0	0	0	0	0	0.0465116	0	0	0	0	0	0	0.0645161	0	0.0347826
Autoimmune Diseases	9	0.13245	0	0	0	0	0	0	0	1	0	0	0	0	0.107143	0	0	0	0	0	0	0	0	0	0	0	0	0	0	0	0	0.507042	0	0	0	0	0	0	0	0	0	0	0	0	0	0	0	0.140625	0
Beckwith-Wiedemann Syndrome	10	0	0	0	0	0	0	0	0	0	1	0	0	0	0	0	0	0	0	0	0	0	0	0.103448	0	0	0.0571429	0	0	0	0	0	0	0	0.357798	0.525253	0	0	0.274112	0	0	0	0	0	0	0	0	0	0.0944882
Bipolar Disorder	11	0	0	0	0.0779221	0	0	0	0.103448	0	0	1	0	0	0	0	0	0	0	0	0	0	0	0	0	0	0	0	0	0.142857	0	0	0	0	0	0	0	0	0	0.0714286	0	0	0	0	0	0	0.1	0	0.0530973
Brain Neoplasms	12	0	0.0456853	0	0.223404	0	0	0	0	0	0	0	1	0.172414	0.0153061	0.0238095	0.0177515	0.04	0.0569948	0.0430622	0.0238095	0	0	0	0.0445104	0.0452261	0	0	0	0	0	0	0	0	0	0.0294118	0.0535714	0	0.0246305	0.207921	0.0212766	0.0240964	0	0.0143541	0.0181818	0	0	0.0352941	0.161538
Breast Neoplasms	13	0	0.141361	0	0	0	0	0	0	0	0	0	0.172414	1	0.0473684	0.0617284	0.0552147	0.0833333	0.15508	0.164179	0.0617284	0	0	0	0.156923	0.139896	0	0	0	0	0	0	0	0	0	0	0.166667	0	0	0	0.0549451	0.0625	0	0.0547264	0.0566038	0	0	0.0731707	0
Burkitt Lymphoma	14	0.0358852	0.028169	0	0	0	0	0	0	0.107143	0	0	0.0153061	0.0473684	1	0.048913	0.0324324	0.0903614	0.0287081	0.00723589	0.048913	0	0	0	0.00813008	0.00930233	0	0	0	0	0	0.0425	0	0	0.03125	0	0.0108696	0	0	0	0.0441176	0.0494505	0	0.0217077	0.0331492	0.05	0	0.322581	0
Carcinoma, Basal Cell	15	0	0.243243	0	0	0	0	0	0	0	0	0	0.0238095	0.0617284	0.048913	1	0.286624	0.130435	0.248619	0.015544	0.384615	0	0	0	0.0159744	0.0160428	0	0	0	0	0	0	0	0	0	0	0.0192308	0	0	0	0.0681818	0.0779221	0	0.115717	0.163399	0	0	0.113924	0
Carcinoma, Ductal	16	0	0.333333	0	0	0	0	0	0	0	0	0	0.0177515	0.0552147	0.0324324	0.286624	1	0.107914	0.340659	0.00857633	0.286624	0	0	0	0.00952381	0.0106383	0	0	0	0	0	0	0	0	0	0	0.0127389	0	0	0	0.0508475	0.0580645	0	0.0668954	0.116883	0	0	0.0943396	0
Carcinoma, Embryonal	17	0	0.0898204	0	0	0	0	0	0	0	0	0	0.04	0.0833333	0.0903614	0.130435	0.107914	1	0.0920245	0.0335306	0.130435	0	0	0	0.032491	0.0295858	0	0	0	0	0	0	0	0	0	0	0.0362319	0	0	0	0.113924	0.308824	0	0.234714	0.259259	0	0	0.171429	0
Carcinoma, Hepatocellular	18	0	0.32381	0	0	0	0	0	0	0	0	0	0.0569948	0.15508	0.0287081	0.248619	0.340659	0.0920245	1	0.0338733	0.248619	0	0	0	0.118457	0.122642	0.0524017	0	0	0	0	0	0	0	0	0	0.0441989	0	0	0	0.164179	0.0502793	0	0.0574374	0.101124	0.0913706	0	0.0819672	0
Carcinoma, Non-Small-Cell Lung	19	0	0.0215827	0	0	0	0	0	0	0	0	0	0.0430622	0.164179	0.00723589	0.015544	0.00857633	0.0335306	0.0338733	1	0.015544	0	0	0	0.0154905	0.0213371	0	0	0	0	0	0	0	0	0	0	0.0259067	0	0	0	0.0136571	0.0157618	0	0.00374532	0.00881834	0	0	0.0289608	0
Carcinoma, Squamous Cell	20	0	0.243243	0	0	0	0	0	0	0	0	0	0.0238095	0.0617284	0.048913	0.384615	0.286624	0.130435	0.248619	0.015544	1	0	0	0	0.0159744	0.0160428	0	0	0	0	0	0	0	0	0	0	0.0192308	0	0	0	0.0681818	0.0779221	0	0.115717	0.163399	0	0	0.113924	0
Cardiomyopathy, Dilated	21	0	0	0	0	0.0526316	0.0410959	0.0434783	0	0	0	0	0	0	0	0	0	0	0	0	0	1	0.333333	0	0	0	0	0.108434	0.166667	0	0	0	0	0	0.0857143	0	0	0	0	0	0	0	0	0	0	0	0	0	0
Cardiovascular Diseases	22	0	0	0	0	0.333333	0.333333	0.361702	0	0	0	0	0	0	0	0	0	0	0	0	0	0.333333	1	0	0	0	0	0.278689	0.36	0	0	0	0	0	0.204819	0	0	0	0	0	0	0	0	0	0	0	0	0	0
Cleft Lip	23	0	0	0	0	0	0	0	0	0	0.103448	0	0	0	0	0	0	0	0	0	0	0	0	1	0	0	0.0462963	0	0	0	0	0	0	0	0.0535714	0.0882353	0	0	0.0591133	0	0	0	0	0	0	0	0	0	0.0230769
Colonic Neoplasms	24	0	0.0242588	0	0	0	0	0	0	0	0	0	0.0445104	0.156923	0.00813008	0.0159744	0.00952381	0.032491	0.118457	0.0154905	0.0159744	0	0	0	1	0.744	0.0440098	0	0	0	0	0	0	0	0	0	0.028754	0	0	0	0.269122	0.0161812	0	0.00516351	0.00977199	0.0173913	0	0.0283912	0
Colorectal Neoplasms	25	0	0.0277778	0	0	0	0	0	0	0	0	0	0.0452261	0.139896	0.00930233	0.0160428	0.0106383	0.0295858	0.122642	0.0213371	0.0160428	0	0	0	0.744	1	0.0425532	0	0	0	0	0	0	0	0	0	0.0320856	0	0	0	0.275362	0.0162162	0	0.00711238	0.0108696	0.0197044	0	0.026455	0
Congenital Hyperinsulinism	26	0	0	0	0	0	0	0	0	0	0.0571429	0	0	0	0	0	0	0	0.0524017	0	0	0	0	0.0462963	0.0440098	0.0425532	1	0	0	0	0.207921	0.127273	0.142857	0	0.0384615	0.05	0	0	0.041841	0.0504202	0.0535714	0	0	0	0	0.0454545	0	0	0.0405405
Coronary Artery Disease	27	0	0	0	0	0.108434	0.075	0.394737	0	0	0	0	0	0	0	0	0	0	0	0	0	0.108434	0.278689	0	0	0	0	1	0.64557	0	0	0	0	0	0.0535714	0	0	0	0	0	0	0	0	0	0	0	0	0	0
Coronary Disease	28	0	0	0	0	0.166667	0.130435	0.138462	0	0	0	0	0	0	0	0	0	0	0	0	0	0.166667	0.36	0	0	0	0	0.64557	1	0	0	0	0	0	0.0891089	0	0	0	0	0	0	0	0	0	0	0	0	0	0
Depressive Disorder	29	0	0	0	0.0779221	0	0	0	0.103448	0	0	0.142857	0	0	0	0	0	0	0	0	0	0	0	0	0	0	0	0	0	1	0	0	0	0	0	0	0	0	0	0.0714286	0	0	0	0	0	0	0.1	0	0.0530973
Diabetes Mellitus	30	0	0.0983607	0	0	0	0	0	0	0	0	0	0	0	0	0	0	0	0	0	0	0	0	0	0	0	0.207921	0	0	0	1	0.670588	0.780822	0.352941	0.0857143	0	0	0	0	0.0957447	0	0	0	0	0	0	0	0	0
Diabetes Mellitus, Type 1	31	0.0609137	0.0497512	0	0	0	0	0	0	0.507042	0	0	0	0	0.0425	0	0	0	0	0	0	0	0	0	0	0	0.127273	0	0	0	0.670588	1	0.463415	0.191489	0.0438596	0	0	0	0	0.0582524	0	0	0	0	0	0	0	0.0574713	0
Diabetes Mellitus, Type 2	32	0	0.0564972	0	0	0	0	0	0	0	0	0	0	0	0	0	0	0	0	0	0	0	0	0	0	0	0.142857	0	0	0	0.780822	0.463415	1	0.219512	0.0490196	0	0	0	0	0.0659341	0	0	0	0	0	0	0	0	0
Diabetic Nephropathies	33	0	0.0298507	0	0	0	0	0	0	0	0	0	0	0	0	0	0	0	0	0	0	0	0	0	0	0	0	0	0	0	0.352941	0.191489	0.219512	1	0.0263158	0	0.0523256	0.116883	0	0	0	0.0235294	0	0	0	0	0	0	0
DiGeorge Syndrome	34	0	0.0165975	0	0	0.0285714	0.0196078	0.0204082	0	0	0.357798	0	0	0	0.03125	0	0	0	0	0	0	0.0857143	0.204819	0.0535714	0	0	0.0384615	0.0535714	0.0891089	0	0.0857143	0.0438596	0.0490196	0.0263158	1	0.314516	0	0	0.145749	0	0	0	0	0	0	0	0	0.0560748	0.0592105
Down Syndrome	35	0	0	0	0.0188679	0	0	0	0	0	0.525253	0	0.0294118	0	0	0	0	0	0	0	0	0	0	0.0882353	0	0	0.05	0	0	0	0	0	0	0	0.314516	1	0	0	0.436123	0.0176991	0	0	0	0	0	0	0	0	0.0985915
Endometrial Neoplasms	36	0	0.0324324	0	0	0	0	0	0	0	0	0	0.0535714	0.166667	0.0108696	0.0192308	0.0127389	0.0362319	0.0441989	0.0259067	0.0192308	0	0	0	0.028754	0.0320856	0	0	0	0	0	0	0	0.0523256	0	0	1	0.253623	0	0	0.0170455	0.038961	0	0.00863558	0.0130719	0	0	0.0316456	0
Endometriosis	37	0	0	0	0	0	0	0	0	0	0	0	0	0	0	0	0	0	0	0	0	0	0	0	0	0	0	0	0	0	0	0	0	0.116883	0	0	0.253623	1	0	0	0	0.0441176	0	0	0	0	0	0	0
Fragile X Syndrome	38	0	0	0	0.014218	0	0	0	0	0	0.274112	0	0.0246305	0	0	0	0	0	0	0	0	0	0	0.0591133	0	0	0.041841	0	0	0	0	0	0	0	0.145749	0.436123	0	0	1	0.0133333	0	0	0	0	0	0	0	0	0.159011
Frontotemporal Lobar Degeneration	39	0	0	0	0.47619	0	0	0	0.0465116	0	0	0.0714286	0.207921	0	0	0	0	0	0	0	0	0	0	0	0	0	0.0504202	0	0	0.0714286	0.0957447	0.0582524	0.0659341	0	0	0.0176991	0	0	0.0133333	1	0	0	0	0	0	0	0.0454545	0	0.35461
Gastrointestinal Stromal Tumors	40	0	0.0439024	0	0	0	0	0	0	0	0	0	0.0212766	0.0549451	0.0441176	0.0681818	0.0508475	0.113924	0.164179	0.0136571	0.0681818	0	0	0	0.269122	0.275362	0.0535714	0	0	0	0	0	0	0	0	0	0.0170455	0	0	0	1	0.0689655	0	0.0409712	0.0520231	0.03125	0	0.101124	0
Gestational Trophoblastic Disease	41	0	0.0491803	0	0	0	0	0	0	0	0	0	0.0240964	0.0625	0.0494505	0.0779221	0.0580645	0.308824	0.0502793	0.0157618	0.0779221	0	0	0	0.0161812	0.0162162	0	0	0	0	0	0	0	0.0235294	0	0	0.038961	0.0441176	0	0	0.0689655	1	0	0.110333	0.139073	0	0	0.115385	0
Glaucoma	42	0	0	0	0	0	0	0	0	0	0	0	0	0	0	0	0	0	0	0	0	0	0	0	0	0	0	0	0	0	0	0	0	0	0	0	0	0	0	0	0	0	1	0	0	0	0	0	0
Glioblastoma	43	0	0.0561151	0	0	0	0	0	0	0	0	0	0.0143541	0.0547264	0.0217077	0.115717	0.0668954	0.234714	0.0574374	0.00374532	0.115717	0	0	0	0.00516351	0.00711238	0	0	0	0	0	0	0	0	0	0	0.00863558	0	0	0	0.0409712	0.110333	0	1	0.661376	0	0	0.0868825	0
Glioma	44	0	0.0989011	0	0	0	0	0	0	0	0	0	0.0181818	0.0566038	0.0331492	0.163399	0.116883	0.259259	0.101124	0.00881834	0.163399	0	0	0	0.00977199	0.0108696	0	0	0	0	0	0	0	0	0	0	0.0130719	0	0	0	0.0520231	0.139073	0	0.661376	1	0	0	0.0967742	0
Hepatitis C	45	0.0964467	0	0	0	0	0	0	0	0	0	0	0	0	0.05	0	0	0	0.0913706	0	0	0	0	0	0.0173913	0.0197044	0.0454545	0	0	0	0	0	0	0	0	0	0	0	0	0	0.03125	0	0	0	0	1	0	0	0
Heroin Dependence	46	0	0	0	0.0493827	0	0	0	0.0645161	0	0	0.1	0	0	0	0	0	0	0	0	0	0	0	0	0	0	0	0	0	0.1	0	0	0	0	0	0	0	0	0	0.0454545	0	0	0	0	0	0	1	0	0.034188
Hodgkin Disease	47	0.0327869	0.0802139	0	0	0	0	0	0	0.140625	0	0	0.0352941	0.0731707	0.322581	0.113924	0.0943396	0.171429	0.0819672	0.0289608	0.113924	0	0	0	0.0283912	0.026455	0	0	0	0	0	0.0574713	0	0	0.0560748	0	0.0316456	0	0	0	0.101124	0.115385	0	0.0868825	0.0967742	0	0	1	0
Huntington Disease	48	0	0	0	0.373134	0	0	0	0.0347826	0	0.0944882	0.0530973	0.161538	0	0	0	0	0	0	0	0	0	0	0.0230769	0	0	0.0405405	0	0	0.0530973	0	0	0	0	0.0592105	0.0985915	0	0	0.159011	0.35461	0	0	0	0	0	0	0.034188	0	1
Hydatidiform Mole	49	0	0.0338983	0	0	0	0	0	0	0	0	0	0.01875	0.0584416	0.0340909	0.0608108	0.0402685	0.269231	0.0346821	0.00914077	0.0608108	0	0	0	0.010101	0.0111732	0	0	0	0	0	0	0	0.0182927	0	0	0.027027	0.0384615	0	0	0.0535714	0.780822	0	0.0639854	0.0965517	0	0	0.1	0
Hyperhomocysteinemia	50	0	0	0	0	0	0	0	0	0	0.0878049	0	0	0	0	0	0	0	0	0	0	0	0	0.0189573	0	0	0.11336	0	0	0	0.121827	0.0837209	0.0942408	0	0.0470588	0.0765957	0	0	0.0512821	0.0772532	0	0	0	0	0	0	0	0	0.0618557
Infertility	51	0	0	0	0	0	0	0	0	0	0	0	0	0	0	0	0	0	0	0	0	0	0	0	0	0	0	0	0	0	0	0	0	0.168539	0	0	0.216049	0.388889	0	0	0	0.0375	0	0	0	0	0	0	0
Intracranial Aneurysm	52	0	0	0	0.111111	0.335329	0.26087	0.117647	0	0	0	0	0.19337	0	0	0	0	0	0	0	0	0.0479042	0.292683	0	0	0	0	0.0994475	0.150943	0	0	0	0	0	0.0266667	0.0146341	0	0	0.00980392	0.103448	0	0	0	0	0	0	0	0	0.0804598
Kidney Neoplasms	53	0	0.044335	0	0	0	0	0	0	0	0	0	0.0645161	0.166667	0.0148515	0.0229885	0.0171429	0.0384615	0.0552764	0.0414747	0.0229885	0	0	0	0.0429799	0.0439024	0	0	0	0	0	0	0	0.357895	0	0	0.172414	0.115385	0	0	0.0206186	0.0465116	0	0.0138249	0.0175439	0	0	0.0340909	0
Klinefelter Syndrome	54	0	0.0189573	0	0	0	0	0	0	0	0.239362	0	0	0	0	0	0	0	0	0	0	0	0	0.0463918	0	0	0.0391304	0	0	0	0.1	0.0505051	0.0574713	0.106061	0.130252	0.206422	0.032967	0.0914634	0.235023	0	0	0.0166667	0	0	0	0	0	0	0.0547445
Leukemia	55	0	0.165644	0	0	0	0	0	0	0	0	0	0.0684932	0.114286	0.166667	0.223881	0.2	0.310345	0.169811	0.0672098	0.223881	0	0	0	0.063197	0.0545455	0	0	0	0	0	0	0	0	0	0	0.0671642	0	0	0	0.194805	0.227273	0	0.201629	0.206107	0	0	0.264706	0
Leukemia, Lymphocytic, Chronic, B-Cell	56	0.0284091	0.0333333	0	0	0	0	0	0	0.140496	0	0	0.0184049	0.0573248	0.117318	0.0596026	0.0394737	0.112782	0.0340909	0.00894454	0.0596026	0	0	0	0.00990099	0.010989	0	0	0	0	0	0.0538922	0	0	0.0434783	0	0.013245	0	0	0	0.0526316	0.0604027	0	0.0268336	0.0405405	0	0	0.294118	0
Leukemia, Lymphoid	57	0.0394089	0.0724638	0	0	0	0	0	0	0.135135	0	0	0.0315789	0.0652174	0.291262	0.101124	0.0837989	0.15	0.0738916	0.0254873	0.101124	0	0	0	0.0252101	0.0239234	0	0	0	0	0	0.0618557	0	0	0.0769231	0	0.0280899	0	0	0	0.0909091	0.102273	0	0.0764618	0.0857143	0	0	0.466667	0
Leukemia, Myelogenous, Chronic, BCR-ABL Positive	58	0	0.0452261	0	0	0	0	0	0	0	0	0	0.021978	0.0568182	0.0580808	0.0705882	0.0526316	0.118421	0.0461538	0.0141732	0.0705882	0	0	0	0.0146628	0.0149254	0	0	0	0	0	0	0	0	0.0176991	0	0.0176471	0	0	0	0.0631579	0.0714286	0	0.0425197	0.0538922	0	0	0.127907	0
Leukemia, Myeloid, Acute	59	0	0.0532544	0	0	0	0	0	0	0	0	0	0.0263158	0.0684932	0.0535714	0.0857143	0.0638298	0.147541	0.0545455	0.0174757	0.0857143	0	0	0	0.0177936	0.0175439	0	0	0	0	0	0	0	0	0	0	0.0214286	0	0	0	0.075	0.0869565	0	0.0524272	0.0656934	0	0	0.126761	0
Liver Neoplasms	60	0	0.078534	0	0	0	0	0	0	0	0	0	0.103448	0.214286	0.0263158	0.037037	0.0306748	0.0555556	0.668449	0.0845771	0.037037	0	0	0	0.249231	0.233161	0.0761905	0	0	0	0	0	0	0	0	0	0.0925926	0	0	0	0.230769	0.0375	0	0.0281924	0.0314465	0.168539	0	0.0487805	0
Lung Neoplasms	61	0	0.0466321	0	0	0	0	0	0	0	0	0	0.0681818	0.176471	0.015625	0.0243902	0.0181818	0.0410959	0.0582011	0.633388	0.0243902	0	0	0	0.0455927	0.0461538	0	0	0	0	0	0	0	0	0	0	0.054878	0	0	0	0.0217391	0.0246914	0	0.01473	0.0186335	0	0	0.0361446	0
Lymphoma	62	0.040201	0.133005	0	0	0	0	0	0	0.138889	0	0	0.0537634	0.0888889	0.534653	0.172414	0.154286	0.230769	0.135678	0.0506912	0.172414	0	0	0	0.0487106	0.0439024	0	0	0	0	0	0.0631579	0	0	0.0782609	0	0.0517241	0	0	0	0.154639	0.174419	0	0.152074	0.157895	0	0	0.818182	0
Marek Disease	63	0.0534979	0	0	0	0	0	0	0	0.106383	0	0	0	0	0.45122	0	0	0	0	0	0	0	0	0	0	0	0	0	0	0	0	0.0512821	0	0	0.0656934	0	0	0	0	0	0	0	0	0	0	0.0512821	0	0.272727	0
Medulloblastoma	64	0	0.0649351	0	0	0	0	0	0	0	0	0	0.014245	0.0501475	0.0234987	0.119266	0.0759878	0.216495	0.066313	0.00492611	0.119266	0	0	0	0.00609756	0.00771208	0	0	0	0	0	0	0	0	0	0	0.00917431	0	0	0	0.0408719	0.108359	0	0.369458	0.700935	0	0	0.081571	0
Melanoma	65	0	0.0315789	0	0	0	0	0	0	0	0	0	0.017341	0.0538922	0.031746	0.0559006	0.037037	0.244755	0.0322581	0.00834725	0.0559006	0	0	0	0.00928793	0.0104167	0	0	0	0	0	0	0	0	0	0	0.0124224	0	0	0	0.0497238	0.132075	0	0.158598	0.240506	0	0	0.0920245	0
Melanosis	66	0	0	0	0	0	0	0	0	0	0	0	0	0.123288	0	0	0	0	0	0	0	0	0	0	0	0	0	0	0	0	0	0	0	0	0	0	0	0	0	0	0	0	0	0	0	0	0	0	0
Meningioma	67	0	0.0883721	0	0.0194175	0	0	0	0	0	0	0	0.272727	0.15625	0.0700935	0.0967742	0.0802139	0.142857	0.0995261	0.0386266	0.0967742	0	0	0	0.0402145	0.0414747	0	0	0	0	0	0	0	0	0	0.018018	0.0483871	0	0.0135747	0.0181818	0.0873786	0.0978261	0	0.170243	0.191257	0	0	0.12766	0.0143885
Mood Disorders	68	0	0	0	0.136986	0	0	0	0.185185	0	0	0.230769	0	0	0	0	0	0	0	0	0	0	0	0	0	0	0	0	0	0.692308	0	0	0	0	0	0	0	0	0	0.125	0	0	0	0	0	0	0.178571	0	0.0917431
Multiple Myeloma	69	0.0311284	0.0574713	0	0	0.104348	0.0803571	0.0833333	0	0.0990099	0	0	0.0245902	0.0504202	0.188462	0.0775862	0.0643777	0.11215	0.0583658	0.0192525	0.0775862	0.0347826	0.193548	0	0.0193548	0.0190114	0	0.0737705	0.108108	0	0	0.0483871	0	0	0.0347222	0	0.0215517	0	0	0	0.0714286	0.0782609	0	0.0577576	0.0655022	0	0	0.299145	0
Multiple Sclerosis	70	0.0338983	0	0	0.0348837	0	0	0	0	0.442623	0	0	0.0487805	0	0.0138889	0	0	0	0	0	0	0	0	0	0	0	0	0	0	0	0	0.178571	0	0	0	0.0319149	0	0	0.026738	0.0322581	0	0	0	0	0	0	0	0.025974	0.0245902
Myelodysplastic Syndromes	71	0	0	0	0	0	0	0	0	0	0	0	0	0	0.0271084	0	0	0	0	0	0	0	0	0	0	0	0	0	0	0	0	0	0	0	0.0309278	0	0	0	0	0	0	0	0	0	0	0	0	0.0428571	0
Myocardial Infarction	72	0	0	0	0	0.166667	0.130435	0.138462	0	0	0	0	0	0	0	0	0	0	0	0	0	0.166667	0.36	0	0	0	0	0.341772	0.529412	0	0	0	0	0	0.0891089	0	0	0	0	0	0	0	0	0	0	0	0	0	0
Myopia	73	0	0	0	0	0	0	0	0	0	0	0	0	0	0	0	0	0	0	0	0	0	0	0	0	0	0	0	0	0	0	0	0	0	0	0	0	0	0	0	0	0	0.142857	0	0	0	0	0	0
Narcolepsy	74	0	0	0	0.0493827	0	0	0	0.0403226	0	0	0.075	0.0324675	0	0	0	0	0	0	0	0	0	0	0	0	0	0	0	0	0.075	0	0	0	0	0	0.0168539	0	0	0.0112994	0.0454545	0	0	0	0	0	0	0.0390625	0	0.034188
Neoplasms	75	0	0.23741	0	0	0	0	0	0	0	0	0	0.278689	0.344828	0.23913	0.309091	0.297297	0.391304	0.244444	0.326582	0.309091	0	0	0	0.294118	0.234043	0	0	0	0	0	0	0	0	0	0	0.3	0	0	0	0.261538	0.314815	0	0.326582	0.308411	0	0	0.321429	0
Neoplasms, Germ Cell and Embryonal	76	0	0.165644	0	0	0	0	0	0	0	0	0	0.0684932	0.114286	0.166667	0.223881	0.2	0.724138	0.169811	0.0672098	0.223881	0	0	0	0.063197	0.0545455	0	0	0	0	0	0	0	0	0	0	0.0671642	0	0	0	0.194805	0.530303	0	0.470468	0.480916	0	0	0.264706	0
Neural Tube Defects	77	0	0	0	0.060241	0	0	0	0	0	0.157895	0	0.0759494	0	0	0	0	0	0	0	0	0	0	0.113924	0	0	0.0618557	0	0	0	0	0	0	0	0.0891089	0.186813	0	0	0.149171	0.0555556	0	0	0	0	0	0	0	0	0.0756303
Neuroblastoma	78	0	0.0561151	0	0	0	0	0	0	0	0	0	0.0143541	0.0547264	0.0217077	0.115717	0.0668954	0.234714	0.0574374	0.00374532	0.115717	0	0	0	0.00516351	0.00711238	0	0	0	0	0	0	0	0	0	0	0.00863558	0	0	0	0.0409712	0.110333	0	0.161049	0.379189	0	0	0.0868825	0
Neurofibromatosis 1	79	0	0.0193548	0	0.0805369	0	0	0	0	0	0.0859189	0	0.0487239	0.0405728	0.0194384	0.036855	0.0220049	0.0727763	0.0196937	0.00390117	0.036855	0	0	0.0185615	0.00490196	0.00639659	0.0397614	0	0	0	0	0	0	0	0.0462428	0.100209	0.00737101	0	0.138365	0.0757895	0.033557	0.0372208	0	0.0273082	0.0523691	0	0	0.0656934	0.203046
Obesity	80	0	0	0.194332	0	0	0	0	0	0	0	0	0	0	0	0	0	0	0	0	0	0	0	0	0	0	0.0267409	0	0	0	0.0458781	0.0311891	0.0356347	0	0	0	0	0	0	0.0285205	0	0	0	0	0	0	0	0	0
Osteosarcoma	81	0	0.0322581	0	0	0	0	0	0	0	0	0	0.0177515	0.0552147	0.0324324	0.0573248	0.0379747	0.107914	0.032967	0.00857633	0.0573248	0	0	0	0.00952381	0.0106383	0	0	0	0	0	0	0	0	0	0	0.0127389	0	0	0	0.254237	0.0580645	0	0.025729	0.038961	0	0	0.0943396	0
Ovarian Neoplasms	82	0	0.189076	0	0	0	0	0	0	0	0	0	0.081448	0.167442	0.021097	0.0287081	0.0238095	0.0418848	0.0726496	0.0644753	0.0287081	0	0	0	0.0644391	0.0625	0	0	0	0	0.115942	0.0711111	0.079602	0.0933333	0.0377358	0	0.311005	0.183246	0	0	0.0262009	0.0434783	0	0.0214918	0.0242718	0	0	0.0379147	0
Pancreatic Neoplasms	83	0	0.209302	0	0	0	0	0	0	0	0	0	0.0909091	0.1875	0.0233645	0.0322581	0.026738	0.047619	0.251185	0.0729614	0.0322581	0	0	0	0.217158	0.207373	0.205128	0	0	0	0.130435	0.0792079	0.0898876	0.0594059	0.0413223	0	0.0806452	0	0	0	0.203883	0.0326087	0	0.0243205	0.0273224	0.049505	0	0.0425532	0
Panic Disorder	84	0	0	0	0.0779221	0	0	0	0.103448	0	0	0.142857	0	0	0	0	0	0	0	0	0	0	0	0	0	0	0	0	0	0.142857	0	0	0	0	0	0	0	0	0	0.0714286	0	0	0	0	0	0	0.1	0	0.0530973
Parotid Neoplasms	85	0	0.03	0	0	0	0	0	0	0	0	0	0.0491803	0.152542	0.0100503	0.0175439	0.0116279	0.0326797	0.0408163	0.0234742	0.0175439	0	0	0.0983607	0.0262391	0.029703	0	0	0	0	0	0	0	0	0	0	0.0350877	0	0	0	0.0157068	0.0177515	0	0.00782473	0.0119048	0	0	0.0289017	0
Periodontitis	86	0	0	0	0	0	0	0	0	0	0	0	0	0	0	0	0	0	0	0	0	0	0	0.16	0	0	0	0	0	0	0	0	0	0	0	0	0	0	0	0	0	0	0	0	0	0	0	0	0
Peripheral Arterial Disease	87	0	0	0	0	0.0967742	0.0604027	0.659574	0	0	0	0	0	0	0	0	0	0	0	0	0	0.0322581	0.297297	0	0	0	0	0.266272	0.102041	0	0	0	0	0	0.0140845	0	0	0	0	0	0	0	0	0	0	0	0	0	0
Pheochromocytoma	88	0	0.026087	0	0	0	0	0	0	0	0	0	0.0160772	0.0568562	0.0262391	0.0522648	0.0311419	0.250996	0.0267062	0.00567108	0.0522648	0	0	0	0.00694444	0.00859599	0	0	0	0	0	0	0	0	0	0	0.010453	0	0	0	0.0458716	0.123675	0	0.10775	0.202847	0	0	0.0927835	0
Pituitary Neoplasms	89	0	0.192719	0	0.077951	0	0	0	0	0	0	0	0.51963	0.171021	0.0215054	0.0293399	0.0243309	0.0428954	0.0740741	0.0659767	0.0293399	0	0	0	0.0658537	0.0636943	0	0	0	0	0.118519	0.0725624	0.0814249	0.0544218	0.0383877	0.010395	0.0733496	0	0.00626305	0.0733753	0.0267261	0.0296296	0	0.0219922	0.0248139	0	0	0.0387409	0.0590219
Polycythemia Vera	90	0	0.0452261	0	0	0	0	0	0	0	0	0	0.0659341	0.170455	0.0277778	0.0235294	0.0175439	0.0394737	0.0564103	0.0425197	0.0235294	0	0	0	0.0439883	0.0447761	0	0	0	0	0	0	0	0	0.0176991	0	0.0529412	0	0	0	0.0210526	0.0238095	0	0.0141732	0.0179641	0	0	0.0581395	0
Prader-Willi Syndrome	91	0	0	0	0.0165289	0	0	0	0	0	0.45614	0	0.025641	0	0	0	0	0	0	0	0	0	0	0.0769231	0	0	0.0592593	0	0	0	0.0272727	0.0168067	0.0186916	0	0.280576	0.635659	0	0	0.385214	0.03125	0	0	0	0	0	0	0	0	0.089172
Precursor Cell Lymphoblastic Leukemia-Lymphoma	92	0.0324324	0.047619	0	0	0	0	0	0	0.138462	0	0	0.0232558	0.060241	0.180851	0.075	0.0559006	0.126761	0.0486486	0.0151261	0.075	0	0	0	0.0155763	0.0157068	0	0	0	0	0	0.0568182	0	0	0.0555556	0	0.01875	0	0	0	0.0666667	0.0759494	0	0.0453782	0.0573248	0	0	0.358025	0
Pre-Eclampsia	93	0	0	0	0	0	0	0	0	0	0	0	0	0	0	0	0	0	0	0	0	0	0	0	0	0	0	0	0	0	0	0	0	0.038961	0	0	0.0362319	0.0666667	0	0	0	0.132353	0	0	0	0	0	0	0
Prostatic Neoplasms	94	0	0.0456853	0	0	0	0	0	0	0	0	0	0.0666667	0.172414	0.0153061	0.0238095	0.0177515	0.04	0.0569948	0.0430622	0.0238095	0	0	0	0.0445104	0.0452261	0	0	0	0	0	0	0	0.0434783	0	0	0.125	0	0	0	0.0212766	0.0240964	0	0.0143541	0.0181818	0	0	0.0352941	0
Pseudohypoaldosteronism	95	0	0	0	0	0	0	0	0	0	0.106509	0	0	0	0	0	0	0	0	0	0	0	0	0.0228571	0	0	0.104265	0	0	0	0.111801	0.0670391	0.0774194	0.284916	0.0547945	0.0904523	0.0368098	0.103448	0.0606061	0.0609137	0	0.0186335	0	0	0	0	0	0	0.0705882
Psoriasis	96	0	0	0	0	0	0	0	0	0	0	0	0	0.166667	0	0	0	0	0	0	0	0	0	0	0	0	0	0	0	0	0	0	0	0	0	0	0	0	0	0	0	0	0	0	0	0	0	0	0
Psychotic Disorders	97	0	0	0	0.0779221	0	0	0	0.103448	0	0	0.142857	0	0	0	0	0	0	0	0	0	0	0	0	0	0	0	0	0	0.142857	0	0	0	0	0	0	0	0	0	0.0714286	0	0	0	0	0	0	0.1	0	0.0530973
Rhabdomyosarcoma	98	0	0.0337079	0	0	0	0	0	0	0	0	0	0.0186335	0.0580645	0.0338983	0.0604027	0.04	0.114504	0.0344828	0.00907441	0.0604027	0	0	0	0.0100334	0.0111111	0	0	0	0	0	0	0	0	0	0	0.0134228	0	0	0	0.12426	0.0612245	0	0.0272232	0.0410959	0	0	0.0993377	0
Sarcoma, Endometrial Stromal	99	0	0.0701754	0	0	0	0	0	0	0	0	0	0.0304956	0.0629096	0.0705053	0.097429	0.0807537	0.143928	0.0715137	0.0244957	0.097429	0	0	0	0.0242915	0.023175	0	0	0	0	0	0	0	0.0336239	0	0	0.534506	0.178411	0	0	0.14652	0.110807	0	0.073487	0.0825309	0	0	0.128514	0
Schizophrenia	100	0	0	0	0.0779221	0	0	0	0.103448	0	0	0.142857	0	0	0	0	0	0	0	0	0	0	0	0	0	0	0	0	0	0.142857	0	0	0	0	0	0	0	0	0	0.0714286	0	0	0	0	0	0	0.1	0	0.0530973
Silver-Russell Syndrome	101	0	0	0	0	0	0	0	0	0	0.490566	0	0	0	0	0	0	0	0	0	0	0	0	0.0825688	0	0	0.0472441	0	0	0	0	0	0	0	0.458015	0.429752	0	0	0.224066	0	0	0	0	0	0	0	0	0	0.0805369
Spasms, Infantile	102	0	0	0	0.130435	0	0	0	0	0	0	0	0.228758	0	0	0	0	0	0	0	0	0	0	0	0	0	0	0	0	0	0	0	0	0	0	0.0169492	0	0	0.0113636	0.12	0	0	0	0	0	0	0	0	0.0901288
Spinocerebellar Ataxias	103	0	0	0	0.152074	0	0	0	0	0	0.08867	0	0.167464	0	0	0	0	0	0	0	0	0	0	0.0191388	0	0	0.0408163	0	0	0	0	0	0	0	0.0474308	0.11588	0	0	0.146552	0.142857	0	0	0	0	0	0	0	0	0.301038
Stroke	104	0	0	0	0.162791	0.16	0.125	0.132353	0	0	0	0	0.256098	0	0	0	0	0	0	0	0	0.0533333	0.339623	0	0	0	0	0.109756	0.169014	0	0	0	0	0	0.0288462	0.0212766	0	0	0.0160428	0.150538	0	0	0	0	0	0	0	0	0.114754
Substance-Related Disorders	105	0	0	0	0.123457	0	0	0	0.16129	0	0	0.2	0	0	0	0	0	0	0	0	0	0	0	0	0	0	0	0	0	0.2	0	0	0	0	0	0	0	0	0	0.113636	0	0	0	0	0	0	0.625	0	0.0854701
Testicular Neoplasms	106	0	0.191489	0	0	0	0	0	0	0	0	0	0.0825688	0.169811	0.0213675	0.0291262	0.0241546	0.0425532	0.0735931	0.0654685	0.0291262	0	0	0	0.0653753	0.0632911	0	0	0	0	0.117647	0.0720721	0.0808081	0.0900901	0.0381679	0	0.131068	0	0	0	0.0265487	0.0294118	0	0.0218228	0.0246305	0	0	0.0384615	0
Thyroiditis, Autoimmune	107	0.0641711	0.0314136	0	0	0	0	0	0	0.545455	0	0	0	0	0.0447368	0	0	0	0	0	0	0	0	0	0	0	0	0	0	0	0.125	0.337079	0.0779221	0.0449438	0.0275229	0	0	0	0	0	0	0	0	0	0	0	0	0.0609756	0
Tongue Neoplasms	108	0	0.0456853	0	0	0	0	0	0	0	0	0	0.0666667	0.172414	0.0153061	0.0238095	0.0177515	0.04	0.0569948	0.0430622	0.0238095	0	0	0.133333	0.0445104	0.0452261	0	0	0	0	0	0	0	0	0	0	0.0535714	0	0	0	0.0212766	0.0240964	0	0.0143541	0.0181818	0	0	0.0352941	0
Trophoblastic Neoplasms	109	0	0.0769231	0	0	0	0	0	0	0	0	0	0.0337079	0.0697674	0.0773196	0.108434	0.0898204	0.378378	0.078534	0.0274637	0.108434	0	0	0	0.027027	0.0253807	0	0	0	0	0	0	0	0.032967	0	0	0.060241	0.0540541	0	0	0.0967742	0.804878	0	0.192246	0.214724	0	0	0.142857	0
Urinary Bladder Neoplasms	110	0	0.044335	0	0	0	0	0	0	0	0	0	0.0645161	0.166667	0.0148515	0.0229885	0.0171429	0.0384615	0.0552764	0.0414747	0.0229885	0	0	0	0.0429799	0.0439024	0	0	0	0	0	0	0	0.189474	0	0	0.172414	0.115385	0	0	0.0206186	0.0465116	0	0.0138249	0.0175439	0	0	0.0340909	0
Uterine Cervical Neoplasms	111	0	0.0298507	0	0	0	0	0	0	0	0	0	0.048913	0.151685	0.01	0.0174419	0.0115607	0.0324675	0.0406091	0.0233281	0.0174419	0	0	0	0.026087	0.0295567	0	0	0	0	0	0	0	0.0478723	0	0	0.534884	0.227273	0	0	0.015625	0.0352941	0	0.00777605	0.0118343	0	0	0.0287356	0
Wilms Tumor	112	0	0.0785124	0	0	0	0	0	0	0	0.109589	0	0.0533333	0.136986	0.0622407	0.084507	0.0700935	0.123077	0.0882353	0.0334572	0.084507	0	0	0.0266667	0.0351288	0.0368852	0.045977	0	0	0	0	0	0	0.222707	0.0669145	0.0963855	0.107981	0.0769231	0.0725806	0	0.0772532	0.0995261	0	0.063197	0.0714286	0	0	0.111628	0.0786885
Stomach Neoplasms	113	0	0.0456853	0	0	0	0	0	0	0	0	0	0.0666667	0.172414	0.0153061	0.0238095	0.0177515	0.04	0.181347	0.0430622	0.0238095	0	0	0	0.311573	0.316583	0.0555556	0	0	0	0	0	0	0	0	0	0.0535714	0	0	0	0.404255	0.0240964	0	0.0143541	0.0181818	0.0326087	0	0.0352941	0
[truncated: 65 more columns]
