# Supplementary material for: Global network random walk for predicting potential human lncRNA-disease associations
Source: Sci Rep. 2017 Sep 29;7:12442. doi: 10.1038/s41598-017-12763-z (PMC5622075; doi:10.1038/s41598-017-12763-z)
Supplement: Supplementary file 4 — Table s3 [file 41598_2017_12763_MOESM4_ESM.xls]

## Sheet: Sheet1
lncRNA name	number	1	2	3	4	5	6	7	8	9	10	11	12	13	14	15	16	17	18	19	20	21	22	23	24	25	26	27	28	29	30	31	32	33	34	35	36	37	38	39	40	41	42	43	44	45	46	47	48
ASFMR1	1	1	0	0.014218	0	0.00315956	0	0	0.0113636	0	0	0.0126718	0	0	0.339332	0	0	0	0	0	0	0	0.0164204	1	0	0.0606061	0.0333557	0.159011	0.159011	0	0	0	0.159011	0	0.026738	0.0290323	0.385214	0.0483871	0.182741	0	0.0112994	0	0	0	0	0.00196543	0.224066	0	0
ATP6V1G2-DDX39B	2	0	1	0	0	0	0	0	0	0	0	0.0530437	0.0131363	0	0.0428571	0	0	0.0115942	0	0	0	0	0	0	0	0	0.0185157	0	0	0.0642978	0	0.0333851	0	0.0609137	0	0.0304569	0	0	0.00985222	0	0	0	0	0	0.0184041	0.0111185	0	0.0666667	0
BACE1-AS	3	0.014218	0	1	0	0.222222	0	0	0.130435	0	0	0.0941775	0	0.0779221	0.0125786	0.0908991	0	0	0.0779221	0	0	0	0.148936	0.014218	0	0	0.00423938	0.373134	0.373134	0	0	0	0.373134	0	0.0348837	0	0.0165289	0	0	0	0.0493827	0.0519481	0	0	0	0.0132178	0	0.0740741	0
BCAR4	4	0	0	0	1	0.313395	0	0.169811	0	0.166667	0.172414	0.111611	0.139896	0	0	0	0.0573248	0.070148	0	0.167442	1	0.344828	0.14272	0	0.385866	0	0.144919	0	0	0	0.166667	0.449125	0	0.15508	0	0.127379	0	0.0913242	0.0932642	0.0538922	0	0	0.0552147	0.722481	0.164982	0.219782	0	0	0
BCYRN1	5	0.00315956	0	0.222222	0.313395	1	0.0431849	0.147675	0.0289855	0.187886	0.088537	0.218767	0.0547703	0.0283353	0.0113208	0.0454496	0.022273	0.0506083	0.017316	0.298632	0.313395	0.222583	0.101695	0.00315956	0.241211	0.0105352	0.290954	0.0829187	0.0829187	0	0.0979428	0.308334	0.0829187	0.0643813	0.00775194	0.0966676	0.00367309	0.265685	0.0492932	0.0209894	0.0109739	0.0315048	0.0214845	0.479032	0.40307	0.290576	0	0.026936	0
BDNF-AS1	6	0	0	0	0	0.0431849	1	0	0	0	0	0.00509564	0	0	0	0	0	0	0	0	0	0	0	0	0	0.0327198	0.0637647	0	0	0	0	0	0	0	0	0.0124756	0.371325	0.129555	0	0	0	0.0237565	0	0	0	0.0036693	0	0	0
BOK-AS1	7	0	0	0	0.169811	0.147675	0	1	0	0.131068	0.412844	0.0617092	0.0632911	0	0.0254453	0	0.0248756	0.039095	0	0.401544	0.169811	0.225	0.0692303	0	0.178795	0.028169	0.0832228	0	0	0	0.1875	0.130541	0	0.0735931	0	0.221647	0	0.0912548	0.0421941	0.0236967	0	0.0538721	0.0241546	0.3243	0.0976481	0.127508	0	0	0
BX118339	8	0.0113636	0	0.130435	0	0.0289855	0	0	1	0	0	0.0221775	0	0	0.0112994	0	0	0	0	0	0	0	0.152505	0.0113636	0	0	0.00469541	0.0901288	0.0901288	0	0	0	0.0901288	0	0.0364964	0	0.0144928	0	0	0	0.015748	0	0	0	0	0.00755069	0	0	0
CASC2	9	0	0	0	0.166667	0.187886	0	0.131068	0	1	0.125	0.0486454	0.0320856	0	0	0	0.013245	0.033267	0	0.311005	0.166667	0.3	0.0477916	0	0.08708	0.0368098	0.0899508	0	0	0	0.172414	0.143333	0	0.0441989	0	0.080436	0	0.0719875	0.0213904	0.0124224	0	0	0.0127389	0.262892	0.208272	0.0808489	0	0	0
CBR3-AS1	10	0	0	0	0.172414	0.088537	0	0.412844	0	0.125	1	0.101812	0.0452261	0	0	0	0.0184049	0.0364202	0	0.153846	0.172414	0.278689	0.0577778	0	0.37392	0.0342857	0.0661809	0	0	0	0.193548	0.142215	0	0.0569948	0	0.438066	0	0.0888889	0.0301508	0.017341	0	0	0.0177515	0.166225	0.0993317	0.17876	0	0	0
CDKN2B-AS1	11	0.0126718	0.0530437	0.0941775	0.111611	0.218767	0.00509564	0.0617092	0.0221775	0.0486454	0.101812	1	0.0285056	0.011544	0.045738	0.0212098	0.0607613	0.177907	0.00623377	0.0505541	0.111611	0.161303	0.107971	0.0126718	0.27664	0.0198305	0.361674	0.0457811	0.0457811	0.00259459	0.043916	0.221791	0.0457811	0.0462192	0.00848036	0.196834	0.0108686	0.0499663	0.0337724	0.11038	0.00639172	0.112949	0.0351516	0.130382	0.200783	0.34804	0.00568047	0.162409	0.0114286
CRNDE	12	0	0.0131363	0	0.139896	0.0547703	0	0.0632911	0	0.0320856	0.0452261	0.0285056	1	0	0	0	0.010989	0.0283457	0	0.0625	0.139896	0.234043	0.0400127	0	0.063223	0	0.0828628	0	0	0	0.0439024	0.46199	0	0.122642	0	0.0654789	0	0.0245902	0.666667	0.0104167	0	0	0.0106383	0.114098	0.249466	0.133852	0	0	0
DAOA-AS1	13	0	0	0.0779221	0	0.0283353	0	0	0	0	0	0.011544	0	1	0	0.570713	0	0	0.571429	0	0	0	0	0	0	0	0	0.0530973	0.0530973	0	0	0	0.0530973	0	0	0	0	0	0	0	0.075	0.457143	0	0	0	0.0210526	0	0.15	0
DGCR5	14	0.339332	0.0428571	0.0125786	0	0.0113208	0	0.0254453	0.0112994	0	0	0.045738	0	0	1	0	0.0289855	0.0519409	0	0.0251572	0	0	0.0147059	0.339332	0.0223602	0.0785663	0.075073	0.0854645	0.0854645	0	0	0	0.0854645	0	0.0212766	0.0505909	0.517298	0.0649214	0.352076	0	0.011236	0.0245098	0	0.0188679	0	0.0117094	0.448594	0.0356436	0
DISC2	15	0	0	0.0908991	0	0.0454496	0	0	0	0	0	0.0212098	0	0.570713	0	1	0	0	0.4355	0	0	0	0	0	0	0	0	0.0615226	0.0615226	0	0	0	0.0615226	0	0	0	0	0	0	0	0.0919849	0.381063	0	0	0	0.0373481	0	0.190143	0
DLEU1	16	0	0	0	0.0573248	0.022273	0	0.0248756	0	0.013245	0.0184049	0.0607613	0.010989	0	0.0289855	0	1	0.682329	0	0.0245098	0.0573248	0.314286	0.0813229	0	0.194322	0	0.0553114	0	0	0.0284091	0.0177515	0.130601	0	0.0340909	0.0204082	0.0501238	0	0.0480769	0.00732601	0.0384615	0	0	0.0394737	0.0463865	0.0863196	0.0795717	0	0	0
DLEU2	17	0	0.0115942	0	0.070148	0.0506083	0	0.039095	0	0.033267	0.0364202	0.177907	0.0283457	0	0.0519409	0	0.682329	1	0	0.0385878	0.070148	0.281469	0.148372	0	0.430383	0	0.124487	0	0	0.0358697	0.0353061	0.203384	0	0.087541	0.030359	0.102697	0	0.0948294	0.0236215	0.0970792	0	0	0.0992443	0.0672673	0.171065	0.151916	0	0.030888	0
DLG2AS	18	0	0	0.0779221	0	0.017316	0	0	0	0	0	0.00623377	0	0.571429	0	0.4355	0	0	1	0	0	0	0	0	0	0	0	0.0530973	0.0530973	0	0	0	0.0530973	0	0	0	0	0	0	0	0.075	0.666667	0	0	0	0.0117647	0	0.125	0
DNM3OS	19	0	0	0	0.167442	0.298632	0	0.401544	0	0.311005	0.153846	0.0505541	0.0625	0	0.0251572	0	0.0245098	0.0385878	0	1	0.167442	0.220859	0.0682602	0	0.0941596	0.0277778	0.126002	0	0	0	0.189427	0.128418	0	0.0726496	0	0.117358	0	0.0902256	0.0416667	0.0233645	0	0.053068	0.0238095	0.722481	0.131053	0.103589	0	0	0
DSCAM-AS1	20	0	0	0	1	0.313395	0	0.169811	0	0.166667	0.172414	0.111611	0.139896	0	0	0	0.0573248	0.070148	0	0.167442	1	0.344828	0.14272	0	0.385866	0	0.144919	0	0	0	0.166667	0.449125	0	0.15508	0	0.127379	0	0.0913242	0.0932642	0.0538922	0	0	0.0552147	0.722481	0.164982	0.219782	0	0	0
EPB41L4A-AS1	21	0	0	0	0.344828	0.222583	0	0.225	0	0.3	0.278689	0.161303	0.234043	0	0	0	0.314286	0.281469	0	0.220859	0.344828	1	0.353766	0	0.2613	0	0.237301	0	0	0	0.265625	0.514142	0	0.244444	0	0.203478	0	0.143713	0.156028	0.286957	0	0	0.297297	0.303505	0.423845	0.321824	0	0	0
ESRG	22	0.0164204	0	0.148936	0.14272	0.101695	0	0.0692303	0.152505	0.0477916	0.0577778	0.107971	0.0400127	0	0.0147059	0	0.0813229	0.148372	0	0.0682602	0.14272	0.353766	1	0.0164204	0.161682	0	0.156607	0.107692	0.107692	0	0.0558313	0.212127	0.107692	0.080348	0.0325203	0.0785853	0.017094	0.0748718	0.0300095	0.168951	0.021645	0	0.0778596	0.127402	0.167751	0.186825	0	0	0
FMR4	23	1	0	0.014218	0	0.00315956	0	0	0.0113636	0	0	0.0126718	0	0	0.339332	0	0	0	0	0	0	0	0.0164204	1	0	0.0606061	0.0333557	0.159011	0.159011	0	0	0	0.159011	0	0.026738	0.0290323	0.385214	0.0483871	0.182741	0	0.0112994	0	0	0	0	0.00196543	0.224066	0	0
GAS5	24	0	0	0	0.385866	0.241211	0	0.178795	0	0.08708	0.37392	0.27664	0.063223	0	0.0223602	0	0.194322	0.430383	0	0.0941596	0.385866	0.2613	0.161682	0	1	0.0114286	0.250828	0	0	0.0508503	0.103768	0.367259	0	0.089182	0.153423	0.413564	0	0.0929736	0.0541911	0.370345	0	0	0.0697624	0.354662	0.203254	0.372686	0	0	0
GNAS-AS1	25	0.0606061	0	0	0	0.0105352	0.0327198	0.028169	0	0.0368098	0.0342857	0.0198305	0	0	0.0785663	0	0	0	0	0.0277778	0	0	0	0.0606061	0.0114286	1	0.0459565	0.0705882	0.0705882	0	0.281768	0	0.0705882	0	0	0.11481	0.0960699	0.157576	0.0710059	0	0	0.0516129	0	0.0185185	0.00865958	0.0235098	0.084507	0	0
H19	26	0.0333557	0.0185157	0.00423938	0.144919	0.290954	0.0637647	0.0832228	0.00469541	0.0899508	0.0661809	0.361674	0.0828628	0	0.075073	0	0.0553114	0.124487	0	0.126002	0.144919	0.237301	0.156607	0.0333557	0.250828	0.0459565	1	0.0163823	0.0163823	0.0032423	0.104914	0.360163	0.0163823	0.137866	0.00697026	0.23174	0.0635432	0.149	0.163472	0.131668	0.00466077	0.0162261	0.0455514	0.206222	0.411688	0.482706	0.0855698	0.00791209	0
HAR1A	27	0.159011	0	0.373134	0	0.0829187	0	0	0.0901288	0	0	0.0457811	0	0.0530973	0.0854645	0.0615226	0	0	0.0530973	0	0	0	0.107692	0.159011	0	0.0705882	0.0163823	1	1	0	0	0	1	0	0.0245902	0.0314754	0.089172	0.052459	0.0629921	0	0.034188	0.0353982	0	0	0	0.0098012	0.0805369	0.0512821	0
HAR1B	28	0.159011	0	0.373134	0	0.0829187	0	0	0.0901288	0	0	0.0457811	0	0.0530973	0.0854645	0.0615226	0	0	0.0530973	0	0	0	0.107692	0.159011	0	0.0705882	0.0163823	1	1	0	0	0	1	0	0.0245902	0.0314754	0.089172	0.052459	0.0629921	0	0.034188	0.0353982	0	0	0	0.0098012	0.0805369	0.0512821	0
HCP5	29	0	0.0642978	0	0	0	0	0	0	0	0	0.00259459	0	0	0	0	0.0284091	0.0358697	0	0	0	0	0	0	0.0508503	0	0.0032423	0	0	1	0	0	0	0	0.0338983	0.0243655	0	0	0	0	0	0	0	0	0	0.00716632	0	0	0
HIF1A-AS1	30	0	0	0	0.166667	0.0979428	0	0.1875	0	0.172414	0.193548	0.043916	0.0439024	0	0	0	0.0177515	0.0353061	0	0.189427	0.166667	0.265625	0.0558313	0	0.103768	0.281768	0.104914	0	0	0	1	0.136286	0	0.0552764	0	0.30431	0	0.424242	0.0292683	0.0167598	0	0	0.0171429	0.18184	0.103397	0.118101	0	0	0
HOTAIR	31	0	0.0333851	0	0.449125	0.308334	0	0.130541	0	0.143333	0.142215	0.221791	0.46199	0	0	0	0.130601	0.203384	0	0.128418	0.449125	0.514142	0.212127	0	0.367259	0	0.360163	0	0	0	0.136286	1	0	0.447724	0	0.359131	0	0.110071	0.395992	0.120034	0	0	0.157942	0.416515	0.598582	0.492606	0	0	0
HTTAS	32	0.159011	0	0.373134	0	0.0829187	0	0	0.0901288	0	0	0.0457811	0	0.0530973	0.0854645	0.0615226	0	0	0.0530973	0	0	0	0.107692	0.159011	0	0.0705882	0.0163823	1	1	0	0	0	1	0	0.0245902	0.0314754	0.089172	0.052459	0.0629921	0	0.034188	0.0353982	0	0	0	0.0098012	0.0805369	0.0512821	0
HULC	33	0	0.0609137	0	0.15508	0.0643813	0	0.0735931	0	0.0441989	0.0569948	0.0462192	0.122642	0	0	0	0.0340909	0.087541	0	0.0726496	0.15508	0.244444	0.080348	0	0.089182	0	0.137866	0	0	0	0.0552764	0.447724	0	1	0	0.429046	0	0.0588235	0.081761	0.0322581	0	0	0.032967	0.127603	0.266169	0.183607	0	0	0
IFNG-AS1	34	0.026738	0	0.0348837	0	0.00775194	0	0	0.0364964	0	0	0.00848036	0	0	0.0212766	0	0.0204082	0.030359	0	0	0	0	0.0325203	0.026738	0.153423	0	0.00697026	0.0245902	0.0245902	0.0338983	0	0	0.0245902	0	1	0.0714286	0.0275229	0	0	0	0.0362319	0	0	0	0	0.0242679	0	0	0
IGF2-AS	35	0.0290323	0.0304569	0	0.127379	0.0966676	0.0124756	0.221647	0	0.080436	0.438066	0.196834	0.0654789	0	0.0505909	0	0.0501238	0.102697	0	0.117358	0.127379	0.203478	0.0785853	0.0290323	0.413564	0.11481	0.23174	0.0314754	0.0314754	0.0243655	0.30431	0.359131	0.0314754	0.429046	0.0714286	1	0.0377699	0.370261	0.0849479	0.0374428	0	0.154472	0.0381811	0.143642	0.274951	0.391022	0.0365019	0	0
IPW	36	0.385214	0	0.0165289	0	0.00367309	0.371325	0	0.0144928	0	0	0.0108686	0	0	0.517298	0	0	0	0	0	0	0	0.017094	0.385214	0	0.0960699	0.0635432	0.089172	0.089172	0	0	0	0.089172	0	0.0275229	0.0377699	1	0.0573477	0.304094	0	0.0144231	0.0124611	0	0	0	0.00345462	0.382353	0	0
KCNQ1DN	37	0.0483871	0	0	0.0913242	0.265685	0.129555	0.0912548	0	0.0719875	0.0888889	0.0499663	0.0245902	0	0.0649214	0	0.0480769	0.0948294	0	0.0902256	0.0913242	0.143713	0.0748718	0.0483871	0.0929736	0.157576	0.149	0.052459	0.052459	0	0.424242	0.110071	0.052459	0.0588235	0	0.370261	0.0573477	1	0.0640158	0.0458716	0	0	0.046729	0.102328	0.108895	0.100125	0.0608365	0	0
KCNQ1OT1	38	0.182741	0.00985222	0	0.0932642	0.0492932	0	0.0421941	0	0.0213904	0.0301508	0.0337724	0.666667	0	0.352076	0	0.00732601	0.0236215	0	0.0416667	0.0932642	0.156028	0.0300095	0.182741	0.0541911	0.0710059	0.163472	0.0629921	0.0629921	0	0.0292683	0.395992	0.0629921	0.081761	0	0.0849479	0.304094	0.0640158	1	0.00694444	0	0	0.0070922	0.0855732	0.226787	0.126416	0.327044	0	0
LINC00032	39	0	0	0	0.0538922	0.0209894	0	0.0236967	0	0.0124224	0.017341	0.11038	0.0104167	0	0	0	0.0384615	0.0970792	0	0.0233645	0.0538922	0.286957	0.168951	0	0.370345	0	0.131668	0	0	0	0.0167598	0.120034	0	0.0322581	0	0.0374428	0	0.0458716	0.00694444	1	0	0	0.037037	0.0437163	0.0928672	0.0847599	0	0	0
LINC00162	40	0.0112994	0	0.0493827	0	0.0109739	0	0	0.015748	0	0	0.00639172	0	0.075	0.011236	0.0919849	0	0	0.075	0	0	0	0.021645	0.0112994	0	0	0.00466077	0.034188	0.034188	0	0	0	0.034188	0	0.0362319	0	0.0144231	0	0	0	1	0.05	0	0	0	0.00608476	0	0.0761719	0
LINC00271	41	0	0	0.0519481	0	0.0315048	0.0237565	0.0538721	0	0	0	0.112949	0	0.457143	0.0245098	0.381063	0	0	0.666667	0.053068	0	0	0	0	0	0.0516129	0.0162261	0.0353982	0.0353982	0	0	0	0.0353982	0	0	0.154472	0.0124611	0	0	0	0.05	1	0	0.039801	0	0.0671252	0	0.1	0
LSAMP-AS3	42	0	0	0	0.0552147	0.0214845	0	0.0241546	0	0.0127389	0.0177515	0.0351516	0.0106383	0	0	0	0.0394737	0.0992443	0	0.0238095	0.0552147	0.297297	0.0778596	0	0.0697624	0	0.0455514	0	0	0	0.0171429	0.157942	0	0.032967	0	0.0381811	0	0.046729	0.0070922	0.037037	0	0	1	0.0447463	0.265798	0.0606513	0	0	0
LSINCT5	43	0	0	0	0.722481	0.479032	0	0.3243	0	0.262892	0.166225	0.130382	0.114098	0	0.0188679	0	0.0463865	0.0672673	0	0.722481	0.722481	0.303505	0.127402	0	0.354662	0.0185185	0.206222	0	0	0	0.18184	0.416515	0	0.127603	0	0.143642	0	0.102328	0.0855732	0.0437163	0	0.039801	0.0447463	1	0.199729	0.234354	0	0	0
MALAT1	44	0	0.0184041	0	0.164982	0.40307	0	0.0976481	0	0.208272	0.0993317	0.200783	0.249466	0	0	0	0.0863196	0.171065	0	0.131053	0.164982	0.423845	0.167751	0	0.203254	0.00865958	0.411688	0	0	0	0.103397	0.598582	0	0.266169	0	0.274951	0	0.108895	0.226787	0.0928672	0	0	0.265798	0.199729	1	0.533142	0	0	0
MEG3	45	0.00196543	0.0111185	0.0132178	0.219782	0.290576	0.0036693	0.127508	0.00755069	0.0808489	0.17876	0.34804	0.133852	0.0210526	0.0117094	0.0373481	0.0795717	0.151916	0.0117647	0.103589	0.219782	0.321824	0.186825	0.00196543	0.372686	0.0235098	0.482706	0.0098012	0.0098012	0.00716632	0.118101	0.492606	0.0098012	0.183607	0.0242679	0.391022	0.00345462	0.100125	0.126416	0.0847599	0.00608476	0.0671252	0.0606513	0.234354	0.533142	1	0	0.138158	0
MESTIT1	46	0.224066	0	0	0	0	0	0	0	0	0	0.00568047	0	0	0.448594	0	0	0	0	0	0	0	0	0.224066	0	0.084507	0.0855698	0.0805369	0.0805369	0	0	0	0.0805369	0	0	0.0365019	0.382353	0.0608365	0.327044	0	0	0	0	0	0	0	1	0	0
MIAT	47	0	0.0666667	0.0740741	0	0.026936	0	0	0	0	0	0.162409	0	0.15	0.0356436	0.190143	0	0.030888	0.125	0	0	0	0	0	0	0	0.00791209	0.0512821	0.0512821	0	0	0	0.0512821	0	0	0	0	0	0	0	0.0761719	0.1	0	0	0	0.138158	0	1	0
MIR100HG	48	0	0	0	0	0	0	0	0	0	0	0.0114286	0	0	0	0	0	0	0	0	0	0	0	0	0	0	0	0	0	0	0	0	0	0	0	0	0	0	0	0	0	0	0	0	0	0	0	0	1
MIR155HG	49	0	0	0	0.0573248	0.022273	0	0.0248756	0	0.013245	0.0184049	0.0607613	0.010989	0	0.0289855	0	1	0.682329	0	0.0245098	0.0573248	0.314286	0.0813229	0	0.194322	0	0.0553114	0	0	0.0284091	0.0177515	0.130601	0	0.0340909	0.0204082	0.0501238	0	0.0480769	0.00732601	0.0384615	0	0	0.0394737	0.0463865	0.0863196	0.0795717	0	0	0
MIR17HG	50	0	0	0	0.259515	0.209213	0	0.167857	0	0.217241	0.203713	0.182522	0.170663	0	0.0391304	0	0.408509	0.625624	0	0.16486	0.259515	0.770833	0.323017	0	0.484884	0	0.250262	0	0	0.0268007	0.194444	0.485336	0	0.208189	0.0235294	0.206065	0	0.146745	0.127997	0.241584	0	0	0.249627	0.249851	0.413723	0.327663	0	0	0
MIR31HG	51	0	0	0	1	0.313395	0	0.169811	0	0.166667	0.172414	0.111611	0.139896	0	0	0	0.0573248	0.070148	0	0.167442	1	0.344828	0.14272	0	0.385866	0	0.144919	0	0	0	0.166667	0.449125	0	0.15508	0	0.127379	0	0.0913242	0.0932642	0.0538922	0	0	0.0552147	0.722481	0.164982	0.219782	0	0	0
MYCNOS	52	0	0	0	0.0547264	0.0195144	0	0.0218228	0	0.00863558	0.0143541	0.0600416	0.00711238	0	0	0	0.0268336	0.0930401	0	0.0214918	0.0547264	0.326582	0.161261	0	0.0897249	0	0.0890306	0	0	0	0.0138249	0.135569	0	0.0574374	0	0.0396371	0	0.0421314	0.00474158	0.158598	0	0	0.025729	0.0436482	0.25166	0.185482	0	0	0
NEAT1	53	0.0133333	0	0.47619	0	0.10582	0.0285205	0	0.12	0	0	0.0577534	0	0.0714286	0.0117994	0.0831751	0	0	0.0714286	0	0	0	0.138614	0.0133333	0	0.0609137	0.00930862	0.35461	0.35461	0	0	0	0.35461	0	0.0322581	0.023301	0.03125	0	0	0	0.0454545	0.0695971	0	0	0	0.0158023	0	0.0681818	0
NRON	54	0.436123	0	0.0188679	0	0.00419287	0	0	0.0169492	0	0	0.0102078	0	0	0.771505	0	0	0	0	0	0	0	0.0196078	0.436123	0	0.0904523	0.0578203	0.0985915	0.0985915	0	0	0	0.0985915	0	0.0319149	0.0385542	0.635659	0.064257	0.350168	0	0.0168539	0	0	0	0	0.00273124	0.429752	0	0
PCA3	55	0	0	0	0.172414	0.088537	0	0.412844	0	0.125	1	0.101812	0.0452261	0	0	0	0.0184049	0.0364202	0	0.153846	0.172414	0.278689	0.0577778	0	0.37392	0.0342857	0.0661809	0	0	0	0.193548	0.142215	0	0.0569948	0	0.438066	0	0.0888889	0.0301508	0.017341	0	0	0.0177515	0.166225	0.0993317	0.17876	0	0	0
PCAT1	56	0	0	0	0.172414	0.088537	0	0.412844	0	0.125	1	0.101812	0.0452261	0	0	0	0.0184049	0.0364202	0	0.153846	0.172414	0.278689	0.0577778	0	0.37392	0.0342857	0.0661809	0	0	0	0.193548	0.142215	0	0.0569948	0	0.438066	0	0.0888889	0.0301508	0.017341	0	0	0.0177515	0.166225	0.0993317	0.17876	0	0	0
PCGEM1	57	0	0	0	0.172414	0.088537	0	0.412844	0	0.125	1	0.101812	0.0452261	0	0	0	0.0184049	0.0364202	0	0.153846	0.172414	0.278689	0.0577778	0	0.37392	0.0342857	0.0661809	0	0	0	0.193548	0.142215	0	0.0569948	0	0.438066	0	0.0888889	0.0301508	0.017341	0	0	0.0177515	0.166225	0.0993317	0.17876	0	0	0
PRINS	58	0	0	0	0.166667	0.037037	0	0	0	0	0	0.0133333	0	0	0	0	0	0	0	0	0.166667	0	0	0	0.0555556	0	0.0145719	0	0	0	0	0.0555556	0	0	0	0	0	0	0	0	0	0	0	0.111111	0	0.0196078	0	0	0
PSORS1C3	59	0	0	0	0.166667	0.037037	0	0	0	0	0	0.0133333	0	0	0	0	0	0	0	0	0.166667	0	0	0	0.0555556	0	0.0145719	0	0	0	0	0.0555556	0	0	0	0	0	0	0	0	0	0	0	0.111111	0	0.0196078	0	0	0
PVT1	60	0.00909435	0.0106789	0	0.237047	0.326251	0.00788143	0.175654	0	0.110837	0.218746	0.375133	0.0771339	0	0.0441836	0	0.139902	0.339005	0	0.246102	0.237047	0.305737	0.140378	0.00909435	0.552772	0.0614778	0.345413	0.0035503	0.0035503	0.0177462	0.132332	0.375089	0.0035503	0.0982994	0.0332538	0.398283	0.014565	0.106935	0.0864027	0.0745613	0	0.203744	0.0768589	0.376569	0.302983	0.467858	0.0127029	0	0
RMST	61	0	0	0	0.0580645	0.0225489	0	0.0251256	0	0.0134228	0.0186335	0.0375863	0.0111111	0	0	0	0.0416667	0.103881	0	0.0247525	0.0580645	0.320388	0.0825471	0	0.0731687	0	0.0483912	0	0	0	0.0179641	0.144783	0	0.0344828	0	0.0397495	0	0.0485437	0.00740741	0.038961	0	0	0.253333	0.0469605	0.122664	0.0646695	0	0	0
SCAANT1	62	0.146552	0	0.152074	0	0.0337942	0	0	0.0769231	0	0	0.0265171	0	0	0.0930635	0	0	0	0	0	0	0	0.111643	0.146552	0	0.0588235	0.0153129	0.301038	0.301038	0	0	0	0.301038	0	0.0259067	0.0283465	0.102662	0.0472441	0.0591133	0	0.010929	0	0	0	0	0.00580915	0.0728745	0	0
SNHG11	63	0	0	0	0	0.0431849	1	0	0	0	0	0.00509564	0	0	0	0	0	0	0	0	0	0	0	0	0	0.0327198	0.0637647	0	0	0	0	0	0	0	0	0.0124756	0.371325	0.129555	0	0	0	0.0237565	0	0	0	0.0036693	0	0	0
SNHG3	64	0.014218	0	1	0	0.222222	0	0	0.130435	0	0	0.0941775	0	0.0779221	0.0125786	0.0908991	0	0	0.0779221	0	0	0	0.148936	0.014218	0	0	0.00423938	0.373134	0.373134	0	0	0	0.373134	0	0.0348837	0	0.0165289	0	0	0	0.0493827	0.0519481	0	0	0	0.0132178	0	0.0740741	0
SNHG4	65	0	0	0	0	0	0	0	0	0	0	0.00338028	0	0	0.0206186	0	0.037594	0.0614201	0	0	0	0	0	0	0.017094	0	0.0179585	0	0	0	0	0	0	0	0	0	0	0	0	0	0	0	0	0	0	0.133901	0	0	0
SNHG5	66	0	0	0	0.0888889	0.0482597	0	0.0535714	0	0.0517241	0.0537634	0.0825064	0.0439024	0	0.0521739	0	0.455621	0.687892	0	0.0528634	0.0888889	0.3125	0.171767	0	0.405397	0	0.107209	0	0	0.040201	0.0520833	0.174685	0	0.135678	0.0352941	0.112858	0	0.103896	0.0292683	0.150838	0	0	0.154286	0.0768804	0.14415	0.12325	0	0	0
SOX2-OT	67	0.014218	0	1	0	0.222222	0	0	0.130435	0	0	0.0941775	0	0.0779221	0.0125786	0.0908991	0	0	0.0779221	0	0	0	0.148936	0.014218	0	0	0.00423938	0.373134	0.373134	0	0	0	0.373134	0	0.0348837	0	0.0165289	0	0	0	0.0493827	0.0519481	0	0	0	0.0132178	0	0.0740741	0
SPRY4-IT1	68	0	0	0	0.0538922	0.0209894	0	0.0236967	0	0.0124224	0.017341	0.11038	0.0104167	0	0	0	0.0384615	0.0970792	0	0.0233645	0.0538922	0.286957	0.168951	0	0.370345	0	0.131668	0	0	0	0.0167598	0.120034	0	0.0322581	0	0.0374428	0	0.0458716	0.00694444	1	0	0	0.037037	0.0437163	0.0928672	0.0847599	0	0	0
TCL6	69	0	0	0	0.10582	0.064095	0	0.0613354	0	0.0620175	0.0635832	0.112391	0.0509978	0	0.0391304	0	0.477455	0.668445	0	0.0604019	0.10582	0.407197	0.229988	0	0.404529	0	0.142508	0	0	0.0268007	0.0612208	0.25072	0	0.158434	0.0235294	0.139045	0	0.133202	0.0382483	0.179776	0	0	0.184762	0.0954079	0.206037	0.210328	0	0	0
TDRG1	70	0	0	0	0.169811	0.147675	0	1	0	0.131068	0.412844	0.0617092	0.0632911	0	0.0254453	0	0.0248756	0.039095	0	0.401544	0.169811	0.225	0.0692303	0	0.178795	0.028169	0.0832228	0	0	0	0.1875	0.130541	0	0.0735931	0	0.221647	0	0.0912548	0.0421941	0.0236967	0	0.0538721	0.0241546	0.3243	0.0976481	0.127508	0	0	0
TRAF3IP2-AS1	71	0	0	0.0779221	0	0.017316	0	0	0	0	0	0.00623377	0	0.571429	0	0.4355	0	0	1	0	0	0	0	0	0	0	0	0.0530973	0.0530973	0	0	0	0.0530973	0	0	0	0	0	0	0	0.075	0.666667	0	0	0	0.0117647	0	0.125	0
TUG1	72	0.159011	0	0.373134	0	0.0829187	0	0	0.0901288	0	0	0.0457811	0	0.0530973	0.0854645	0.0615226	0	0	0.0530973	0	0	0	0.107692	0.159011	0	0.0705882	0.0163823	1	1	0	0	0	1	0	0.0245902	0.0314754	0.089172	0.052459	0.0629921	0	0.034188	0.0353982	0	0	0	0.0098012	0.0805369	0.0512821	0
UCA1	73	0	0	0	0.131687	0.0943214	0	0.134709	0	0.121353	0.136969	0.0827193	0.0346159	0	0	0	0.0456523	0.105871	0	0.135854	0.131687	0.294602	0.0974755	0	0.136356	0.0994475	0.156987	0	0	0	0.340996	0.201597	0	0.184171	0	0.223356	0	0.183464	0.0259619	0.0428537	0	0	0.0439308	0.151812	0.156541	0.21939	0	0	0
WT1-AS	74	0.0483871	0	0	0.114155	0.0725346	0	0.101781	0	0.0791303	0.0976608	0.0738332	0.0304381	0	0.0649214	0	0.127742	0.183854	0	0.100588	0.114155	0.312991	0.117873	0.0483871	0.12496	0.157576	0.154439	0.052459	0.052459	0	0.432681	0.182619	0.052459	0.0770053	0	0.38549	0.0573477	0.522843	0.0684018	0.0665612	0	0	0.0680056	0.119451	0.155062	0.231518	0.0608365	0	0
XIST	75	0.117512	0	0	0.542453	0.325032	0	0.572625	0	0.124342	0.257257	0.14198	0.085771	0	0.116253	0	0.0348813	0.0577588	0	0.27242	0.542453	0.228664	0.102146	0.117512	0.374925	0.0573068	0.186522	0.0273723	0.0273723	0	0.154167	0.364969	0.0273723	0.0959384	0	0.209549	0.0907258	0.103091	0.164361	0.0328703	0	0.0438175	0.033646	0.584448	0.159552	0.245756	0.0969828	0	0
Yiya	76	0	0	0	0.344828	0.222583	0	0.225	0	0.3	0.278689	0.161303	0.234043	0	0	0	0.314286	0.281469	0	0.220859	0.344828	1	0.353766	0	0.2613	0	0.237301	0	0	0	0.265625	0.514142	0	0.244444	0	0.203478	0	0.143713	0.156028	0.286957	0	0	0.297297	0.303505	0.423845	0.321824	0	0	0
ZFAT-AS1	77	0	0	0	0	0.0124031	0	0.0566038	0	0	0	0.0155265	0	0	0.0183486	0	0.0573248	0.0612591	0	0.055814	0	0	0	0	0.192929	0	0.00595797	0	0	0.0641711	0	0	0	0	0.189873	0.134831	0	0	0	0	0	0.0519481	0	0.0372093	0	0.0430097	0	0	0
ZNFX1-AS1	78	0	0	0	0.685072	0.287577	0	0.121259	0	0.115357	0.12086	0.129721	0.0968103	0	0	0	0.0513745	0.100494	0	0.119564	0.685072	0.328984	0.140164	0	0.362125	0	0.16601	0	0	0	0.116825	0.460141	0	0.2788	0	0.193855	0	0.0860165	0.0726078	0.0482738	0	0	0.049468	0.555664	0.200552	0.240832	0	0	0
[truncated: 30 more columns]
